# Supplementary material for: Knowledge, attitudes and practices of malaria in Colombia
Source: Malar J. 2014 May 1;13:165. doi: 10.1186/1475-2875-13-165 (PMC4113137; doi:10.1186/1475-2875-13-165)
Supplement: Additional file 1 — The supplementary file is an analysis script in MATLAB to reproduce the results reported in the paper. Data are available upon request, provided that the protocol to access, compliant with the funding agency, is followed. [file 1475-2875-13-165-S1.zip]

Archive with 1 entries (1 files):
- 5214175671211830_MOESM1_ESM.m
