# Supplementary material for: Knowledge, attitudes and practices of malaria in Colombia
Source: Malar J. 2014 May 1;13:165. doi: 10.1186/1475-2875-13-165 (PMC4113137; doi:10.1186/1475-2875-13-165)
Supplement: Additional file 1 — The supplementary file is an analysis script in MATLAB to reproduce the results reported in the paper. Data are available upon request, provided that the protocol to access, compliant with the funding agency, is followed. [file 1475-2875-13-165-S1.zip › 5214175671211830_MOESM1_ESM.m]

%*************************************************************************
function [TABLE TABLEn  cUniqueVar h] = scpP1KAP_2011()
% PURPOSE: The purpose of this script is to support the paper 
% "Knowledge attitudes and practices on malaria in Colombia"
% Paper Authors: David A. Forero-Pe�a, Pablo Chaparro, Andres Vallejo, 
% Yoldy Benavides, Juan B. Guti�rrez, Myriam Ar�valo-Herrera, S�crates Herrera
% SCRIPT AUTHORS: Yoldy Benavides, Juan B. Gutierrez
% DATE: November, 2013
% Executed and tested with MATLAB Version 2013a. To access data, please
% contact authors. Since this data has human information, a protocolo for
% data access has to be properly followed. 
% Copyright - Any part of this program can be reused giving proper credit.
% To cite this script, please use:
%   "Knowledge attitudes and practices on malaria in Colombia"
%   Paper Authors: David A. Forero-Pe�a, Pablo Chaparro, Andres Vallejo, 
%   Yoldy Benavides, Juan B. Guti�rrez, Myriam Ar�valo-Herrera, S�crates Herrera
%   Malaria Journal
% OUTPUT: The output of this script is TABLE, which has 6 columns with the
% following definitions:
% COLUMN 1: number of people who meet that condition in Area Mediun Risk
% COLUMN 2: Percentage of persons in Area Medium Risk
% COLUMN 3: number of people who meet that condition in Area High Risk
% COLUMN 4: Percentage of persons in Area High Risk
% COLUMN 5: P value by test Chi-2
% COLUMN 6: P value by Test Fisher
% Each row in TABLE corresponds to a question, as described in TABLEn
    addpath('..\function')
    
    sFile = 'sP1SymtomELISA.mat';; %Data file that contains survey symptoms
    if exist(sFile) ~= 0
        load(sFile,'out2');
    end 
     sFile = 'sP1Sociodemographic.mat'; 
    if exist(sFile)  ~= 0
        load(sFile,'out1');
    end
    
    Country=funExtractNumber(out1,0,53);
    Date=funExtractCharacter(out1,0,54);
    [out1]=funSelectionDate1(2011,Date,out1);
    
    Area=funExtractNumber(out1,0,2);
    Area(Area==3)=1;VarClass=Area;
    %VarClas : Variable Dividing in two groups 
    % out1: Data of survey Symtoms 
    % out2: data of survey KAP
   [TABLE TABLEn  cUniqueVar]=funFormTable(out1,out2,VarClass);
   h=figure(1);
   set(h,'Color','white');
   bar([TABLE(122:125,2),TABLE(122:125,4)])
   set(gca,'XTickLabel',{'None','Primary','Secundary','Technical '}); 
   legend('Medium Risk', 'High Risk');
   axis([0 5 0 100]);
   ylabel('Percentage of subjects')
   
   h=figure(2);
   set(h,'Color','white');
   bar([[TABLE(68:72,2);TABLE(74:77,2)],[TABLE(68:72,4);TABLE(74:77,4)]]);
   set(gca,'XTickLabel',{'Use of mosquito bednet','Window screen','Use of skin repellent',...
        'IRS','Does nothing','Cut grass','Monitor standing water','Spray','Does nothing'}); 
   legend('Medium Risk', 'High Risk');
   axis([0 10 0 100]);
   ylabel('Percentage of subjects')
end
%*************************************************************************
function  [TABLE TABLEn  cUniqueVar]=funFormTable(out1,out2,VarClass)
% function to from the table with each of the questions of the survey KAP
% and variable diviidng into two groups  

%VarClas : Variable Dividing in two groups

    TABLE=[];TABLEn={};
    
    sTransMalaria=funExtractCharacter(out1,0,3);
    for i=1:size(sTransMalaria,1)
        b=(funIfCharPresent(sTransMalaria{i},num2str(1)));
        if (b==1)
             fTransMalaria(i,1)=b;
        else fTransMalaria(i,1)=2;% use repellent
        end 
    end 
   [TABLE TABLEn]=funCalculateChi2(fTransMalaria,VarClass,'Transmision Malaria','P 5.1','',TABLE, TABLEn);
   
   for i=1:size(sTransMalaria,1)
        b=(funIfCharPresent(sTransMalaria{i},num2str(2)));
        if (b==1)
            fTransMalaria(i,1)=b;
        else fTransMalaria(i,1)=2;% use repellent
        end 
    end 
   [TABLE TABLEn]=funCalculateChi2(fTransMalaria,VarClass,'Blood transfusion-Transmision Malaria','P 5.2','', TABLE, TABLEn);
   
   
    for i=1:size(sTransMalaria,1)
        b=(funIfCharPresent(sTransMalaria{i},num2str(3)));
        if (b==1)
            fTransMalaria(i,1)=b;
        else fTransMalaria(i,1)=2;% use repellent
        end 
    end
    [TABLE TABLEn]=funCalculateChi2(fTransMalaria,VarClass,'Punctures with contaminated syringes -Transmision Malaria','P 5.3','', TABLE, TABLEn);
   
    for i=1:size(sTransMalaria,1)
        b=(funIfCharPresent(sTransMalaria{i},num2str(4)));
        if (b==1)
            fTransMalaria(i,1)=b;
        else fTransMalaria(i,1)=2;% use repellent
        end 
    end 
    [TABLE TABLEn]=funCalculateChi2(fTransMalaria,VarClass,'Other - Transmision Malaria','P 5.4','', TABLE, TABLEn);
      
    for i=1:size(sTransMalaria,1)
        b=(funIfCharPresent(sTransMalaria{i},num2str(5)));
        if (b==1)
            fTransMalaria(i,1)=b;
        else fTransMalaria(i,1)=2;% use repellent
        end 
    end 

    [TABLE TABLEn]=funCalculateChi2(fTransMalaria,VarClass,'NS/NR -Transmision Malaria','P 5.5','', TABLE, TABLEn);
     
   %%%% Symptoms
    ID=funExtractNumber(out1,0,1);
    fFever=funExtractNumber(out1,0,4);idxNaN = isnan(fFever);fFever(idxNaN) = 2;fFever(fFever~=1)=2;
    [TABLE TABLEn]=funCalculateChi2(fFever,VarClass,'Fever','P 6.1','', TABLE, TABLEn);
   
    fHeadache=funExtractNumber(out1,0,5); 
    idxNaN = isnan(fHeadache);fHeadache(idxNaN) = 0;fHeadache(fHeadache~=1)=2;fHeadache(fHeadache==0)=2;
    [TABLE TABLEn]=funCalculateChi2(fHeadache,VarClass,'Headache','P 6.2','', TABLE, TABLEn);
   
   
    fChills=funExtractNumber(out1,0,6);
    idxNaN = isnan(fChills);fChills(idxNaN) = 0;fChills(fChills~=1)=2;fChills(fChills==0)=2;
    [TABLE TABLEn]=funCalculateChi2(fChills, VarClass,'Chills','P 6.3','', TABLE, TABLEn);


    fSweating=funExtractNumber(out1,0,7);
    idxNaN = isnan(fSweating);fSweating(idxNaN) = 0;fSweating(fSweating~=1)=2;fSweating(fSweating==0)=2;
    [TABLE TABLEn]=funCalculateChi2(fSweating,VarClass,'Sweating','P 6.4','', TABLE, TABLEn);


    fPainsMuscle=funExtractNumber(out1,0,8);
    idxNaN = isnan(fPainsMuscle);fPainsMuscle(idxNaN) = 0;fPainsMuscle(fPainsMuscle~=1)=2;fPainsMuscle(fPainsMuscle==0)=2;
    [TABLE TABLEn]=funCalculateChi2(fPainsMuscle,VarClass,' Muscle Pain','P 6.5','', TABLE, TABLEn);


    fDecay=funExtractNumber(out1,0,9);
    idxNaN = isnan( fDecay); fDecay(idxNaN) = 0; fDecay( fDecay~=0)=1; fDecay( fDecay==0)=2;
    [TABLE TABLEn]=funCalculateChi2(fDecay,VarClass,' Decay','P 6.6','', TABLE, TABLEn);

    %%%% the first thing you do when you have malaria
    sFirstMalaria=funExtractCharacter(out1,0,10);
    for i=1:size(sFirstMalaria,1)
        b=(funIfCharPresent(sFirstMalaria{i},num2str(1)));
        if (b==1)
            fFirstMalaria(i,1)=b;
        else fFirstMalaria(i,1)=2;% 
        end 
    end 
    
    idxNaN = isnan(fFirstMalaria);fFirstMalaria(idxNaN) = 0;fFirstMalaria(fFirstMalaria==0)=2;
    [TABLE TABLEn]=funCalculateChi2(fFirstMalaria,VarClass,' the first thing to do when a person has symptoms of malaria-Go to the microscopist','P 7.1','', TABLE, TABLEn);
    
    for i=1:size(sFirstMalaria,1)
        b=(funIfCharPresent(sFirstMalaria{i},num2str(2)));
        if (b==1)
            fFirstMalaria(i,1)=b;
        else fFirstMalaria(i,1)=2;% 
        end 
    end 
    
    idxNaN = isnan(fFirstMalaria);fFirstMalaria(idxNaN) = 0;fFirstMalaria(fFirstMalaria==0)=2;
    [TABLE TABLEn]=funCalculateChi2(fFirstMalaria,VarClass,'the first thing to do when a person has symptoms of malaria- Go to the Shaman','P 7.2','', TABLE, TABLEn);

    for i=1:size(sFirstMalaria,1)
        b=(funIfCharPresent(sFirstMalaria{i},num2str(3)));
        if (b==1)
            fFirstMalaria(i,1)=b;
        else fFirstMalaria(i,1)=2;% 
        end 
    end 

    idxNaN = isnan(fFirstMalaria);fFirstMalaria(idxNaN) = 0;fFirstMalaria(fFirstMalaria==0)=2;
    [TABLE TABLEn]=funCalculateChi2(fFirstMalaria,VarClass,'the first thing to do when a person has symptoms of malaria-Take home remedy','P 7.3','', TABLE, TABLEn);  
   
    for i=1:size(sFirstMalaria,1)
        b=(funIfCharPresent(sFirstMalaria{i},num2str(4)));
        if (b==1)
            fFirstMalaria(i,1)=b;
        else fFirstMalaria(i,1)=2;% 
        end 
    end 
    
    idxNaN = isnan(fFirstMalaria);fFirstMalaria(idxNaN) = 0;fFirstMalaria(fFirstMalaria==0)=2;
    [TABLE TABLEn]=funCalculateChi2(fFirstMalaria,VarClass,'the first thing to do when a person has symptoms of malaria-Other','P 7.4','', TABLE, TABLEn);
  
    for i=1:size(sFirstMalaria,1)
        b=(funIfCharPresent(sFirstMalaria{i},num2str(5)));
        if (b==1)
            fFirstMalaria(i,1)=b;
        else fFirstMalaria(i,1)=2;% 
        end 
    end 
    
    idxNaN = isnan(fFirstMalaria);fFirstMalaria(idxNaN) = 0;fFirstMalaria(fFirstMalaria==0)=2;
    [TABLE TABLEn]=funCalculateChi2(fFirstMalaria,VarClass,' the first thing to do when a person has symptoms of malaria-NS/NR','P 7.5','', TABLE, TABLEn);

   %%%%%%%% known as malaria cure
    sCureMalaria=funExtractCharacter(out1,0,11);
    for i=1:size(sCureMalaria,1)
        b=(funIfCharPresent(sCureMalaria{i},num2str(1)));
        if (b==1)
            fCureMalaria(i,1)=b;
        else fCureMalaria(i,1)=0;% use repellent
        end 
    end 
    
    idxNaN = isnan(fCureMalaria);fCureMalaria(idxNaN) = 0;fCureMalaria(fCureMalaria==0)=2;
    [TABLE TABLEn]=funCalculateChi2(fCureMalaria,VarClass,' Tablets-known cure','P 10.1','', TABLE, TABLEn);
   
    for i=1:size(sCureMalaria,1)
        b=(funIfCharPresent(sCureMalaria{i},num2str(2)));
        if (b==1)
            fCureMalaria(i,1)=b;
        else fCureMalaria(i,1)=2;% use repellent
        end 
    end 
    
    idxNaN = isnan(fCureMalaria);fCureMalaria(idxNaN) = 0;fCureMalaria(fCureMalaria==0)=2;
    [TABLE TABLEn]=funCalculateChi2(fCureMalaria,VarClass,' Syrups / Injection- known cure','P 10.2','', TABLE, TABLEn);
   
    for i=1:size(sCureMalaria,1)
        b=(funIfCharPresent(sCureMalaria{i},num2str(3)));
        if (b==1)
            fCureMalaria(i,1)=b;
        else fCureMalaria(i,1)=2;% use repellent
        end 
    end 
    
    idxNaN = isnan(fCureMalaria);fCureMalaria(idxNaN) = 0;fCureMalaria(fCureMalaria==0)=2;
    [TABLE TABLEn ]=funCalculateChi2(fCureMalaria,VarClass,'  home Treatment- known cure','P 10.3','', TABLE, TABLEn);

    for i=1:size(sCureMalaria,1)
        b=(funIfCharPresent(sCureMalaria{i},num2str(4)));
        if (b==1)
            fCureMalaria(i,1)=b;
        else fCureMalaria(i,1)=2;% use repellent
        end 
    end
    
    idxNaN = isnan(fCureMalaria);fCureMalaria(idxNaN) = 0;fCureMalaria(fCureMalaria==0)=2;
    [TABLE TABLEn]=funCalculateChi2(fCureMalaria,VarClass,' treatment no necesary-known cure','P 10.4','', TABLE, TABLEn);
   
    for i=1:size(sCureMalaria,1)
        b=(funIfCharPresent(sCureMalaria{i},num2str(5)));
        if (b==1)
            fCureMalaria(i,1)=b;
        else fCureMalaria(i,1)=2;% use repellent
        end 
    end 
    
    idxNaN = isnan(fCureMalaria);fCureMalaria(idxNaN) = 0;fCureMalaria(fCureMalaria==0)=2;
    [TABLE TABLEn]=funCalculateChi2(fCureMalaria,VarClass,'Other- known cure','P 10.5','', TABLE, TABLEn);

    for i=1:size(sCureMalaria,1)
        b=(funIfCharPresent(sCureMalaria{i},num2str(6)));
        if (b==1)
            fCureMalaria(i,1)=b;
        else fCureMalaria(i,1)=2;% use repellent
        end 
    end 
    
    idxNaN = isnan(fCureMalaria);fCureMalaria(idxNaN) = 0;fCureMalaria(fCureMalaria==0)=2;
    [TABLE TABLEn]=funCalculateChi2(fCureMalaria,VarClass,'NS/NR- know cure','P 10.6','', TABLE,TABLEn);

    fNoTakeTrat=funExtractNumber(out1,0,45);
    idxNaN = isnan(fNoTakeTrat);fNoTakeTrat(idxNaN) = 2;fNoTakeTrat(fNoTakeTrat~=1)=2; %%Nothing
    [TABLE TABLEn]=funCalculateChi2(fNoTakeTrat,VarClass,' Nothing happens if no Take Treatment','P 11.1','', TABLE, TABLEn);

    fNoTakeTrat=funExtractNumber(out1,0,45);
    idxNaN = isnan(fNoTakeTrat);fNoTakeTrat(idxNaN) = 0;fNoTakeTrat(fNoTakeTrat~=2)=0; fNoTakeTrat(fNoTakeTrat==2)=1;fNoTakeTrat(fNoTakeTrat==0)=2;
    fNoTakeTrat(fNoTakeTrat~=1)=2;%%worsen and may die 
    [TABLE TABLEn]=funCalculateChi2(fNoTakeTrat,VarClass,' Can die if no Take Treatment','P 11.2','', TABLE, TABLEn);

    fNoTakeTrat=funExtractNumber(out1,0,45);
    idxNaN = isnan(fNoTakeTrat);fNoTakeTrat(idxNaN) = 0;fNoTakeTrat(fNoTakeTrat~=3)=2; fNoTakeTrat(fNoTakeTrat==3)=1;
    fNoTakeTrat(fNoTakeTrat~=1)=2;%%Family
    [TABLE TABLEn]=funCalculateChi2(fNoTakeTrat,VarClass,' is transferred to family if no treatment taken','P 11.3','', TABLE, TABLEn);

    fNoTakeTrat=funExtractNumber(out1,0,45);
    idxNaN = isnan(fNoTakeTrat);fNoTakeTrat(idxNaN) = 0;fNoTakeTrat(fNoTakeTrat~=4)=0; fNoTakeTrat(fNoTakeTrat==4)=1;
    fNoTakeTrat(fNoTakeTrat~=1)=2;%% other
    [TABLE TABLEn]=funCalculateChi2(fNoTakeTrat,VarClass,' other - No treatment','P 11.4','', TABLE, TABLEn);


    fNoTakeTrat=funExtractNumber(out1,0,45);
    idxNaN = isnan(fNoTakeTrat);fNoTakeTrat(idxNaN) = 5;fNoTakeTrat(fNoTakeTrat~=5)=0; fNoTakeTrat(fNoTakeTrat==5)=1;
    fNoTakeTrat(fNoTakeTrat~=1)=2;%% NS/NR
    [TABLE TABLEn]=funCalculateChi2(fNoTakeTrat,VarClass,' NS/NR- no Take Treatment','P 11.5','', TABLE, TABLEn);

%%%%% know what to do inside the house
    sKmalariaIn=funExtractCharacter(out1,0,12);
    for i=1:size(sKmalariaIn,1)
        b=(funIfCharPresent(sKmalariaIn{i},num2str(1)));
        if (b==1)
            fKmalariaIn(i,1)=b;
        else fKmalariaIn(i,1)=0;% use repellent
        end 
    end 
    
    idxNaN = isnan(fKmalariaIn);fKmalariaIn(idxNaN) = 0;fKmalariaIn(fKmalariaIn==0)=2;
    [TABLE TABLEn]=funCalculateChi2(fKmalariaIn,VarClass,' ITN use of mosquito net -knowledge about what to do inside the house','P 12.1','', TABLE, TABLEn);

    for i=1:size(sKmalariaIn,1)
        b=(funIfCharPresent(sKmalariaIn{i},num2str(2)));
        if (b==1)
            fKmalariaIn(i,1)=b;
        else fKmalariaIn(i,1)=0;%  use repellent
        end 
    end 
    
    idxNaN = isnan(fKmalariaIn);fKmalariaIn(idxNaN) = 0;fKmalariaIn(fKmalariaIn==0)=2;
    [TABLE TABLEn]=funCalculateChi2(fKmalariaIn,VarClass,' use mesh -knowledge about what to do inside the house','P 12.2','', TABLE, TABLEn);

    for i=1:size(sKmalariaIn,1)
        b=(funIfCharPresent(sKmalariaIn{i},num2str(3)));
        if (b==1)
            fKmalariaIn(i,1)=b;
        else fKmalariaIn(i,1)=0;%  use repellent
        end 
    end 
    
    idxNaN = isnan(fKmalariaIn);fKmalariaIn(idxNaN) = 0;fKmalariaIn(fKmalariaIn==0)=2;
    [TABLE TABLEn]=funCalculateChi2(fKmalariaIn,VarClass,' IRS Fumigate- knowledge about what to do inside the house','P 12.3','', TABLE, TABLEn);
   
    for i=1:size(sKmalariaIn,1)
        b=(funIfCharPresent(sKmalariaIn{i},num2str(4)));
        if (b==1)
            fKmalariaIn(i,1)=b;
        else fKmalariaIn(i,1)=0;% use insect repellent
        end 
    end 
    
    idxNaN = isnan(fKmalariaIn);fKmalariaIn(idxNaN) = 0;fKmalariaIn(fKmalariaIn==0)=2;
    [TABLE TABLEn]=funCalculateChi2(fKmalariaIn,VarClass,' use insect repellent-knowledge about what to do inside the house','P 12.4','', TABLE, TABLEn);

    for i=1:size(sKmalariaIn,1)
        b=(funIfCharPresent(sKmalariaIn{i},num2str(5)));
        if (b==1)
            fKmalariaIn(i,1)=b;
        else fKmalariaIn(i,1)=0;% 
        end 
    end 
    
    idxNaN = isnan(fKmalariaIn);fKmalariaIn(idxNaN) = 0;fKmalariaIn(fKmalariaIn==0)=2;
    [TABLE TABLEn]=funCalculateChi2(fKmalariaIn,VarClass,' All -knowledge about what to do inside the house','P 12.5','', TABLE, TABLEn);
   
    for i=1:size(sKmalariaIn,1)
        b=(funIfCharPresent(sKmalariaIn{i},num2str(6)));
        if (b==1)
            fKmalariaIn(i,1)=b;
        else fKmalariaIn(i,1)=0;% 
        end 
    end 
    
    idxNaN = isnan(fKmalariaIn);fKmalariaIn(idxNaN) = 0;fKmalariaIn(fKmalariaIn==0)=2;
    [TABLE TABLEn]=funCalculateChi2(fKmalariaIn,VarClass,' can not do anything- knowledge about what to do inside the house','P 12.6','', TABLE, TABLEn);

    for i=1:size(sKmalariaIn,1)
        b=(funIfCharPresent(sKmalariaIn{i},num2str(7)));
        if (b==1)
            fKmalariaIn(i,1)=b;
        else fKmalariaIn(i,1)=0;% 
        end 
    end 
    
    idxNaN = isnan(fKmalariaIn);fKmalariaIn(idxNaN) = 0;fKmalariaIn(fKmalariaIn==0)=2;
    [TABLE TABLEn]=funCalculateChi2(fKmalariaIn,VarClass,' Other - knowledge about what to do inside the house','P 12.7','', TABLE, TABLEn);
   
    for i=1:size(sKmalariaIn,1)
        b=(funIfCharPresent(sKmalariaIn{i},num2str(8)));
        if (b==1)
            fKmalariaIn(i,1)=b;
        else fKmalariaIn(i,1)=2;% 
        end 
    end 
    
    idxNaN = isnan(fKmalariaIn);fKmalariaIn(idxNaN) = 1;fKmalariaIn(fKmalariaIn~=2)=1;
    [TABLE TABLEn]=funCalculateChi2(fKmalariaIn,VarClass,' NS/NR- knowledge about what to do inside the house','P 12.8','', TABLE, TABLEn);
    
    sKmalariaOut=funExtractCharacter(out1,0,13);

    for i=1:size( sKmalariaOut,1)
        b=(funIfCharPresent( sKmalariaOut{i},num2str(1)));
        if (b==1)
            fKmalariaOut(i,1)=b;
        else fKmalariaOut(i,1)=0;%%1 Use shirt,2-avoid high vegetation,3-avoid stagnant water 4- Fumigate, 6-not know
        end 
    end 
    
    idxNaN = isnan(fKmalariaOut);fKmalariaOut(idxNaN) = 0;fKmalariaOut(fKmalariaOut==0)=2;
    [TABLE TABLEn]=funCalculateChi2(fKmalariaOut,VarClass,' Use long shirt and pants - knowledge about what to do outside the house','P 13.1','', TABLE, TABLEn);

    for i=1:size( sKmalariaOut,1)
        b=(funIfCharPresent( sKmalariaOut{i},num2str(2)));
        if (b==1)
            fKmalariaOut(i,1)=b;
        else fKmalariaOut(i,1)=0;%1 Use shirt,2-avoid high vegetation,3-avoid stagnant water 4- Fumigate, 6-not know
        end 
    end 
    
    idxNaN = isnan(fKmalariaOut);fKmalariaOut(idxNaN) = 0;fKmalariaOut(fKmalariaOut==0)=2;
    [TABLE TABLEn]=funCalculateChi2(fKmalariaOut,VarClass,' Avoid weeds,Cut grass -knowledge about what to do outside the house','P 13.2','', TABLE, TABLEn);

    for i=1:size( sKmalariaOut,1)
        b=(funIfCharPresent( sKmalariaOut{i},num2str(3)));
        if (b==1)
            fKmalariaOut(i,1)=b;
        else fKmalariaOut(i,1)=0;%1 Use shirt,2-avoid high vegetation,3-avoid stagnant water 4- Fumigate, 6-not know
        end 
    end 
    
    idxNaN = isnan(fKmalariaOut);fKmalariaOut(idxNaN) = 0;fKmalariaOut(fKmalariaOut==0)=2;
    [TABLE TABLEn]=funCalculateChi2(fKmalariaOut,VarClass,' Avoid Standing water -knowledge about what to do outside the house','P 13.3','', TABLE, TABLEn);

    for i=1:size( sKmalariaOut,1)
        b=(funIfCharPresent( sKmalariaOut{i},num2str(4)));
        if (b==1)
            fKmalariaOut(i,1)=b;
        else fKmalariaOut(i,1)=0;%1 Use shirt,2-avoid high vegetation,3-avoid stagnant water 4- Fumigate, 6-not know
        end 
    end 
    
    idxNaN = isnan(fKmalariaOut);fKmalariaOut(idxNaN) = 0;fKmalariaOut(fKmalariaOut==0)=2;
    [TABLE TABLEn]=funCalculateChi2(fKmalariaOut,VarClass,' Insecticide sprying (Fumigate) -knowledge about what to do outside the house','P 13.4','', TABLE, TABLEn);

    for i=1:size( sKmalariaOut,1)
        b=(funIfCharPresent( sKmalariaOut{i},num2str(5)));
        if (b==1)
            fKmalariaOut(i,1)=b;
        else fKmalariaOut(i,1)=0;%1 Use shirt,2-avoid high vegetation,3-avoid stagnant water 4- Fumigate, 6-not know
        end 
    end 
    
    idxNaN = isnan(fKmalariaOut);fKmalariaOut(idxNaN) = 0;fKmalariaOut(fKmalariaOut==0)=2;
    [TABLE TABLEn]=funCalculateChi2(fKmalariaOut,VarClass,' All -knowledge about what to do outside the house','P 13.5','', TABLE, TABLEn);


    for i=1:size( sKmalariaOut,1)
        b=(funIfCharPresent( sKmalariaOut{i},num2str(6)));
        if (b==1)
            fKmalariaOut(i,1)=b;
        else fKmalariaOut(i,1)=2;%1 Use shirt,2-avoid high vegetation,3-avoid stagnant water 4- Fumigate, 6-not know
        end 
    end 
    
    fKmalariaOut(fKmalariaOut~=1)=2;
    [TABLE TABLEn]=funCalculateChi2(fKmalariaOut,VarClass,'Can not do anything- knowledge about what to do outside the house','P 13.6','', TABLE, TABLEn);

    for i=1:size( sKmalariaOut,1)
        b=(funIfCharPresent( sKmalariaOut{i},num2str(7)));
        if (b==1)
            fKmalariaOut(i,1)=b;
        else fKmalariaOut(i,1)=0;%1 Use shirt,2-avoid high vegetation,3-avoid stagnant water 4- Fumigate, 6-not know
        end 
    end 

    fKmalariaOut(fKmalariaOut~=1)=2;
    [TABLE TABLEn]=funCalculateChi2(fKmalariaOut,VarClass,'OTHER -knowledge about what to do outside the house','P 13.7','', TABLE, TABLEn);
   
    for i=1:size( sKmalariaOut,1)
        b=(funIfCharPresent( sKmalariaOut{i},num2str(8)));
        if (b==1)
            fKmalariaOut(i,1)=b;
        else fKmalariaOut(i,1)=2;%1 Use shirt,2-avoid high vegetation,3-avoid stagnant water 4- Fumigate, 6-not know
        end 
    end 
    
    idxNaN = isnan(fKmalariaOut);fKmalariaOut(idxNaN) = 1;
    [TABLE TABLEn]=funCalculateChi2(fKmalariaOut,VarClass,'NS/NR- knowledge about what to do outside the house','P 13.8','', TABLE, TABLEn);

   
   %%%%%% RESPOSIBLE
   sResponsible=funExtractCharacter(out1,0,36);
   for i=1:size(sResponsible,1)
        b=(funIfCharPresent(sResponsible{i},num2str(1)));
        if (b==1)
            fResponsible(i,1)=b;
        else fResponsible(i,1)=0;%1-government,2-Promoter,3-comunity 4-C person, 5-everybody, 6-not know
        end 
    end 

    idxNaN = isnan(fResponsible);fResponsible(idxNaN) = 0;fResponsible(fResponsible==0)=2;
    [TABLE TABLEn]=funCalculateChi2(fResponsible,VarClass,'Goverment- Responsible','P 14.1','', TABLE, TABLEn);


    for i=1:size(sResponsible,1)
        b=(funIfCharPresent(sResponsible{i},num2str(2)));
        if (b==1)
            fResponsible(i,1)=b;
        else fResponsible(i,1)=0;%1-government,2-Promoter,3-comunity 4-C person, 5-everybody, 6-not know
        end 
    end 
    
    idxNaN = isnan(fResponsible);fResponsible(idxNaN) = 0;fResponsible(fResponsible==0)=2;
    [TABLE TABLEn]=funCalculateChi2(fResponsible,VarClass,'Health Promoter- Responsible','P 14.2','', TABLE, TABLEn);

    for i=1:size(sResponsible,1)
        b=(funIfCharPresent(sResponsible{i},num2str(3)));
        if (b==1)
            fResponsible(i,1)=b;
        else fResponsible(i,1)=0;%1-government,2-Promoter,3-comunity 4-C person, 5-everybody, 6-not know
        end 
    end 
    
    idxNaN = isnan(fResponsible);fResponsible(idxNaN) = 0;fResponsible(fResponsible==0)=2;
    [TABLE TABLEn]=funCalculateChi2(fResponsible,VarClass,'Organized community - Responsible','P 14.3','', TABLE, TABLEn);

    for i=1:size(sResponsible,1)
        b=(funIfCharPresent(sResponsible{i},num2str(4)));
        if (b==1)
            fResponsible(i,1)=b;
        else fResponsible(i,1)=0;%1-government,2-Promoter,3-comunity 4-C person, 5-everybody, 6-not know
        end 
    end 
    
    idxNaN = isnan(fResponsible);fResponsible(idxNaN) = 0;fResponsible(fResponsible==0)=2;
    [TABLE TABLEn]=funCalculateChi2(fResponsible,VarClass,'Everyone - Responsible','P 14.4','', TABLE, TABLEn);

    for i=1:size(sResponsible,1)
        b=(funIfCharPresent(sResponsible{i},num2str(5)));
        if (b==1)
            fResponsible(i,1)=b;
        else fResponsible(i,1)=0;%1-government,2-Promoter,3-comunity 4-C person, 5-everybody, 6-not know
        end 
    end 
    
    idxNaN = isnan(fResponsible);fResponsible(idxNaN) = 0;fResponsible(fResponsible==0)=2;
    [TABLE TABLEn]=funCalculateChi2(fResponsible,VarClass,'All - Responsible','P 14.5','', TABLE, TABLEn);

   for i=1:size(sResponsible,1)
        b=(funIfCharPresent(sResponsible{i},num2str(6)));
        if (b==1)
            fResponsible(i,1)=b;
        else fResponsible(i,1)=0;%1-government,2-Promoter,3-comunity 4-C person, 5-everybody, 6-not know
        end 
    end 
    
    idxNaN = isnan(fResponsible);fResponsible(idxNaN) = 1;fResponsible(fResponsible==0)=2;
    [TABLE TABLEn]=funCalculateChi2(fResponsible,VarClass,'NS/NR - Responsible','P 14.6','', TABLE, TABLEn);
 
   %%%%Who taught
    sTeach=funExtractCharacter(out1,0,38);
    for i=1:size(sTeach,1)
        b=(funIfCharPresent(sTeach{i},num2str(1)));
        if (b==1)
            fTeach(i,1)=b;
        else fTeach(i,1)=0;%1-family,2-Friends,3-School 4-Workers S, 5-mass media
        end 
    end 
    idxNaN = isnan(fTeach);fTeach(idxNaN) = 0;fTeach(fTeach==0)=2;
    [TABLE TABLEn]=funCalculateChi2(fTeach,VarClass,'Family -Who taught','P 15.1','', TABLE, TABLEn);

    for i=1:size(sTeach,1)
        b=(funIfCharPresent(sTeach{i},num2str(2)));
        if (b==1)
            fTeach(i,1)=b;
        else fTeach(i,1)=0;%1-family,2-Friends,3-School 4-Workers S, 5-mass media
        end 
    end 
    idxNaN = isnan(fTeach);fTeach(idxNaN) = 0;fTeach(fTeach==0)=2;
    [TABLE TABLEn]=funCalculateChi2(fTeach,VarClass,'Friends --Who taught','P 15.2','', TABLE, TABLEn);

    for i=1:size(sTeach,1)
        b=(funIfCharPresent(sTeach{i},num2str(3)));
        if (b==1)
            fTeach(i,1)=b;
        else fTeach(i,1)=0;%1-family,2-Friends,3-School 4-Workers S, 5-mass media
        end 
    end 
    idxNaN = isnan(fTeach);fTeach(idxNaN) = 0;fTeach(fTeach==0)=2;
    [TABLE TABLEn]=funCalculateChi2(fTeach,VarClass,'School -Who taught','P 15.3','', TABLE, TABLEn);

    for i=1:size(sTeach,1)
        b=(funIfCharPresent(sTeach{i},num2str(4)));
        if (b==1)
            fTeach(i,1)=b;
        else fTeach(i,1)=0;%1-family,2-Friends,3-School 4-Workers S, 5-mass media
        end 
    end 
    idxNaN = isnan(fTeach);fTeach(idxNaN) = 0;fTeach(fTeach==0)=2;
    [TABLE TABLEn]=funCalculateChi2(fTeach,VarClass,'Health workers -Who taught','P 15.4','', TABLE, TABLEn);

    for i=1:size(sTeach,1)
        b=(funIfCharPresent(sTeach{i},num2str(5)));
        if (b==1)
            fTeach(i,1)=b;
        else fTeach(i,1)=0;%1-family,2-Friends,3-School 4-Workers S, 5-mass media
        end 
    end 
    idxNaN = isnan(fTeach);fTeach(idxNaN) = 0;fTeach(fTeach==0)=2;
    [TABLE TABLEn]=funCalculateChi2(fTeach,VarClass,'Mas Media -Who taught','P 15.5','', TABLE, TABLEn);


    for i=1:size(sTeach,1)
        b=(funIfCharPresent(sTeach{i},num2str(6)));
        if (b==1)
            fTeach(i,1)=b;
        else fTeach(i,1)=0;%1-family,2-Friends,3-School 4-Workers S, 5-mass media
        end 
    end 
    idxNaN = isnan(fTeach);fTeach(idxNaN) = 0;fTeach(fTeach==0)=2;
    [TABLE TABLEn]=funCalculateChi2(fTeach,VarClass,'Church -Who taught','P 15.6','', TABLE, TABLEn);


    for i=1:size(sTeach,1)
        b=(funIfCharPresent(sTeach{i},num2str(7)));
        if (b==1)
            fTeach(i,1)=b;
        else fTeach(i,1)=0;%1-family,2-Friends,3-School 4-Workers S, 5-mass media
        end 
    end 
    idxNaN = isnan(fTeach);fTeach(idxNaN) = 0;fTeach(fTeach==0)=2;
    [TABLE TABLEn]=funCalculateChi2(fTeach,VarClass,'ONG -Who taught','P 15.7','', TABLE, TABLEn);

    for i=1:size(sTeach,1)
        b=(funIfCharPresent(sTeach{i},num2str(8)));
        if (b==1)
            fTeach(i,1)=b;
        else fTeach(i,1)=0;%1-family,2-Friends,3-School 4-Workers S, 5-mass media
        end 
    end 
    idxNaN = isnan(fTeach);fTeach(idxNaN) = 1;fTeach(fTeach==0)=2;
    [TABLE TABLEn]=funCalculateChi2(fTeach,VarClass,'Other -Who taught','P 15.8','', TABLE, TABLEn);

  %% Attitudes
    fMalariaNomal=funExtractNumber(out1,0,39);
    fWaterAround=funExtractNumber(out1,0,14);
    fTransPhysical=funExtractNumber(out1,0,15);
    fDrugsCure=funExtractNumber(out1,0,16);
    fToldillo=funExtractNumber(out1,0,40);
    fMosquito=funExtractNumber(out1,0,41);
    fThinckNeed=funExtractNumber(out1,0,17);
    fTakeDrugsNeed=funExtractNumber(out1,0,18);
    fbuypills=funExtractNumber(out1,0,38);
    fMalariaOneMore=funExtractNumber(out1,0,19);
    fMalariaNomal(fMalariaNomal==3)=2;
    [TABLE TABLEn]=funCalculateChi2(fMalariaNomal,VarClass,'Get sick malaria is normal','P 16','', TABLE, TABLEn);
   
    fWaterAround( fWaterAround==3)=2;
    [TABLE TABLEn]=funCalculateChi2(fWaterAround,VarClass,'Standing water facilitates transmission','P 17','', TABLE, TABLEn);

    fTransPhysical(fTransPhysical==3)=2;
    [TABLE TABLEn]=funCalculateChi2(fTransPhysical,VarClass,'Physical contact could transmit malaria','P 18','', TABLE, TABLEn);
    
    fDrugsCure(fDrugsCure==3)=2;
    [TABLE TABLEn]=funCalculateChi2(fDrugsCure,VarClass,'Malaria tablets cure(YES)','P 19','', TABLE, TABLEn);

    fToldillo(fToldillo==3)=2;
    [TABLE TABLEn]=funCalculateChi2(fToldillo,VarClass,'Use bed net is annoying (YES)','P 20','', TABLE, TABLEn);

    fMosquito(fMosquito==3)=2;idxNaN = isnan(fMosquito);fMosquito(idxNaN) = 2;
    [TABLE TABLEn]=funCalculateChi2( fMosquito,VarClass,'The presence of mosquitoes bother','P 21','', TABLE, TABLEn);

    fThinckNeed(fThinckNeed==3)=2;idxNaN = isnan(fThinckNeed);fThinckNeed(idxNaN) = 2;
    fThinckNeed(fThinckNeed==0)=2;
    [TABLE TABLEn]=funCalculateChi2(fThinckNeed,VarClass,'It is blood smear necessary (YES)','P 22','', TABLE, TABLEn);


    fTakeDrugsNeed(fTakeDrugsNeed==3)=2;idxNaN = isnan(fTakeDrugsNeed);fTakeDrugsNeed(idxNaN) = 2;
    [TABLE TABLEn]=funCalculateChi2(fTakeDrugsNeed,VarClass,' It is needed to finish the treatment (YES)','P 23','', TABLE, TABLEn);

    fbuypills(fbuypills==3)=2;idxNaN = isnan(fbuypills);fbuypills(idxNaN) = 2;
    [TABLE TABLEn]=funCalculateChi2(fbuypills,VarClass,'Have you bought tablets without a prescription','P 24','', TABLE, TABLEn);

    fMalariaOneMore(fMalariaOneMore==3)=2;idxNaN = isnan(fMalariaOneMore);fMalariaOneMore(idxNaN) = 2;
    [TABLE TABLEn]=funCalculateChi2(fMalariaOneMore,VarClass,'Have you malaria more than once','P 25','', TABLE, TABLEn);


    %% Pratices
    
    sPracticIn=funExtractCharacter(out1,0,20);
    sPracticOut=funExtractCharacter(out1,0,21);
    fComesFirt=funExtractNumber(out1,0,22);
    fMemberTakeThink=funExtractNumber(out1,0,42);
    fTranportThink=funExtractNumber(out1,0,43);
    fTimeThick=funExtractNumber(out1,0,23);
    sNoTakeTreatment=funExtractCharacter(out1,0,44);
    fFreeTreatment=funExtractNumber(out1,0,24);

    for i=1:size(sPracticIn,1)
        b=(funIfCharPresent(sPracticIn{i},num2str(1)));
        if (b==1)
            fPracticIn(i,1)=b;
        else fPracticIn(i,1)=2;%
        end 
    end  
   
    [TABLE TABLEn]=funCalculateChi2(fPracticIn,VarClass,'Use Toldillo (Practices-inside the house)','P 26.1','', TABLE, TABLEn);

    for i=1:size(sPracticIn,1)
        b=(funIfCharPresent(sPracticIn{i},num2str(2)));
        if (b==1)
            fPracticIn(i,1)=b;
        else fPracticIn(i,1)=2;%
        end 
    end 
   
    [TABLE TABLEn]=funCalculateChi2(fPracticIn,VarClass,'Used angeo (Practices-inside the house)','P 26.2','', TABLE, TABLEn);

    for i=1:size(sPracticIn,1)
        b=(funIfCharPresent(sPracticIn{i},num2str(3)));
        if (b==1)
            fPracticIn(i,1)=b;
        else fPracticIn(i,1)=2;%
        end 
    end 
   
    [TABLE TABLEn ]=funCalculateChi2(fPracticIn,VarClass,'Used repellent (Practices-inside the house)','P 26.3','', TABLE, TABLEn);
  
    for i=1:size(sPracticIn,1)
        b=(funIfCharPresent(sPracticIn{i},num2str(4)));
        if (b==1)
            fPracticIn(i,1)=b;
        else fPracticIn(i,1)=2;%
        end 
    end 
   
    [TABLE TABLEn ]=funCalculateChi2(fPracticIn,VarClass,'Fumigate (Practices-inside the house)','P 26.4','', TABLE, TABLEn);
  
    for i=1:size(sPracticIn,1)
        b=(funIfCharPresent(sPracticIn{i},num2str(5)));
        if (b==1)
            fPracticIn(i,1)=b;
        else fPracticIn(i,1)=2;%
        end 
    end 
   
   [TABLE TABLEn ]=funCalculateChi2(fPracticIn,VarClass,'Does nothing (Practices-inside the house)','P 26.5','', TABLE, TABLEn);
  
   for i=1:size(sPracticIn,1)
        b=(funIfCharPresent(sPracticIn{i},num2str(6)));
        if (b==1)
            fPracticIn(i,1)=b;
        else fPracticIn(i,1)=2;%
        end 
    end 
   
    [TABLE TABLEn ]=funCalculateChi2(fPracticIn,VarClass,'Other (Practices-inside the house)','P 26.6','', TABLE, TABLEn);

    for i=1:size(sPracticOut,1)
        b=(funIfCharPresent(sPracticOut{i},num2str(1)));
        if (b==1)
            fPracticOut(i,1)=b;
        else fPracticOut(i,1)=2;%1-family,2-Friends,3-School 4-Workers S, 5-mass media
        end 
    end 
   
   [TABLE TABLEn ]=funCalculateChi2(fPracticOut,VarClass,'Cut grass (Practices-outside the home)','P 27.1','', TABLE, TABLEn); 
   
    for i=1:size(sPracticOut,1)
        b=(funIfCharPresent(sPracticOut{i},num2str(2)));
        if (b==1)
            fPracticOut(i,1)=b;
        else fPracticOut(i,1)=2;%1-family,2-Friends,3-School 4-Workers S, 5-mass media
        end 
    end 
   
    [TABLE TABLEn ]=funCalculateChi2(fPracticOut,VarClass,'Monitors stagnant water(Practices-outside the home)','P 27.2','', TABLE, TABLEn);

    for i=1:size(sPracticOut,1)
        b=(funIfCharPresent(sPracticOut{i},num2str(3)));
        if (b==1)
            fPracticOut(i,1)=b;
        else fPracticOut(i,1)=2;%1-family,2-Friends,3-School 4-Workers S, 5-mass media
        end 
    end 
   
    [TABLE TABLEn ]=funCalculateChi2(fPracticOut,VarClass,'Fumigate(Practices-outside the home)','P 27.3','', TABLE, TABLEn);
 
    for i=1:size(sPracticOut,1)
        b=(funIfCharPresent(sPracticOut{i},num2str(4)));
        if (b==1)
            fPracticOut(i,1)=b;
        else fPracticOut(i,1)=2;%1-family,2-Friends,3-School 4-Workers S, 5-mass media
        end 
    end 
   
    [TABLE TABLEn ]=funCalculateChi2(fPracticOut,VarClass,'Does nothing (Practices-outside the home)','P 27.4','', TABLE, TABLEn);

    for i=1:size(sPracticOut,1)
        b=(funIfCharPresent(sPracticOut{i},num2str(5)));
        if (b==1)
            fPracticOut(i,1)=b;
        else fPracticOut(i,1)=2;%1-family,2-Friends,3-School 4-Workers S, 5-mass media
        end 
     end 
   
    [TABLE TABLEn ]=funCalculateChi2(fPracticOut,VarClass,'Other (Practices-outside the home)','P 27.5','', TABLE, TABLEn);

    fComesFirt=funExtractNumber(out1,0,22);fComesFirt(fComesFirt~=1)=2;%
    [TABLE TABLEn ]=funCalculateChi2(fComesFirt,VarClass,'Physician,  nurse (Practices-where to go)','P 28.1 (RU)','', TABLE, TABLEn);

    fComesFirt=funExtractNumber(out1,0,22);fComesFirt(fComesFirt~=2)=0;fComesFirt(fComesFirt==2)=1;fComesFirt(fComesFirt==0)=2;%Microscopista
    [TABLE TABLEn ]=funCalculateChi2(fComesFirt,VarClass,'Microscopist (Practices-where to go)','P 28.2 (RU)','', TABLE, TABLEn);

    fComesFirt=funExtractNumber(out1,0,22);fComesFirt(fComesFirt~=3)=2;fComesFirt(fComesFirt==3)=1;%Promoter
    [TABLE TABLEn ]=funCalculateChi2(fComesFirt,VarClass,'Community health agent  (Practices-where to go)','P 28.3 (RU) ','', TABLE, TABLEn);

    fComesFirt=funExtractNumber(out1,0,22);fComesFirt(fComesFirt~=4)=2;fComesFirt(fComesFirt==4)=1;%Promoter
    [TABLE TABLEn ]=funCalculateChi2(fComesFirt,VarClass,'Drugstore (Practices-where to go)','P 28.4 (RU) ','', TABLE, TABLEn);
 

    fComesFirt=funExtractNumber(out1,0,22);fComesFirt(fComesFirt~=5)=2;fComesFirt(fComesFirt==5)=1;%Promoter
    [TABLE TABLEn ]=funCalculateChi2(fComesFirt,VarClass,'Curandero (Practices-where to go)','P 28.5 (RU) ','', TABLE, TABLEn);

    fComesFirt=funExtractNumber(out1,0,22);fComesFirt(fComesFirt~=6)=2;fComesFirt(fComesFirt==6)=1;%Promoter
    [TABLE TABLEn ]=funCalculateChi2(fComesFirt,VarClass,'friends and neighbor (Practices-where to go)','P 28.6 (RU) ','', TABLE, TABLEn);

    fComesFirt=funExtractNumber(out1,0,22);fComesFirt(fComesFirt~=7)=2;fComesFirt(fComesFirt==7)=1;%
    [TABLE TABLEn ]=funCalculateChi2(fComesFirt,VarClass,'Other (Practices-where to go)','P 28.7 (RU) ','', TABLE, TABLEn);

    fComesFirt=funExtractNumber(out1,0,22);fComesFirt(fComesFirt~=8)=2;fComesFirt(fComesFirt==8)=1;%
    [TABLE TABLEn ]=funCalculateChi2(fComesFirt,VarClass,'self-medicate (Practices-where to go)','P 28.8 (RU) ','', TABLE, TABLEn);
   
    fComesFirt=funExtractNumber(out1,0,22);fComesFirt(fComesFirt~=9)=2;fComesFirt(fComesFirt==9)=1;%
    [TABLE TABLEn ]=funCalculateChi2(fComesFirt,VarClass,'has not been sick (Practices-where to go)','P 28.9 (RU) ','', TABLE, TABLEn);

    fComesFirt=funExtractNumber(out1,0,22);idxNaN = isnan(fComesFirt);fComesFirt(idxNaN) = 0;fComesFirt(fComesFirt~=0)=2;fComesFirt(fComesFirt==0)=1;
    [TABLE TABLEn ]=funCalculateChi2(fComesFirt,VarClass,'NS/NR (Practices-where to go)','P 28.10 (RU) ','', TABLE, TABLEn);

    fMemberTakeThink(fMemberTakeThink==3)=2;fMemberTakeThink(fMemberTakeThink==4)=2;
    idxNaN = isnan(fMemberTakeThink);fMemberTakeThink(idxNaN) = 2;
   [TABLE TABLEn ]=funCalculateChi2(fMemberTakeThink,VarClass,'Did you get blood smear in you last malaria episode(YES)','P 29 (RU) ','', TABLE, TABLEn);
  
    fTranportThink=funExtractNumber(out1,0,43);fTranportThink(fTranportThink~=1)=2;%% a pie
    [TABLE TABLEn ]=funCalculateChi2(fTranportThink,VarClass,'Walking-What transport used for thick smear?','P 31.1 (RU) ','', TABLE, TABLEn);
    
    fTranportThink=funExtractNumber(out1,0,43);fTranportThink(fTranportThink~=2)=0;fTranportThink(fTranportThink==2)=1; %%animal
    fTranportThink(fTranportThink==0)=2; 
    [TABLE TABLEn ]=funCalculateChi2(fTranportThink,VarClass,'Bestia-What transport used for thick smear?','P 31.2 (RU) ','', TABLE, TABLEn);
    
    fTranportThink=funExtractNumber(out1,0,43);fTranportThink(fTranportThink~=3)=2;fTranportThink(fTranportThink==3)=1; %%boat
    [TABLE TABLEn ]=funCalculateChi2(fTranportThink,VarClass,'Boat-What transport used for thick smear?','P 31.3 (RU) ','', TABLE, TABLEn);
    
    fTranportThink=funExtractNumber(out1,0,43);fTranportThink(fTranportThink~=4)=2;fTranportThink(fTranportThink==4)=1; %%Car
    [TABLE TABLEn ]=funCalculateChi2(fTranportThink,VarClass,'Car-What transport used for thick smear?','P 31.4 (RU) ','', TABLE, TABLEn);
    
    fTranportThink=funExtractNumber(out1,0,43);fTranportThink(fTranportThink~=5)=2;fTranportThink(fTranportThink==5)=1; %%other
    [TABLE TABLEn ]=funCalculateChi2(fTranportThink,VarClass,'Other-What transport used for thick smear?','P 31.5 (RU) ','', TABLE, TABLEn);
    
    fTranportThink=funExtractNumber(out1,0,43);idxNaN = isnan(fTranportThink);fTranportThink(idxNaN) = 6;  
    fTranportThink(fTranportThink~=6)=2;fTranportThink(fTranportThink==6)=1; %%NK/NR
    [TABLE TABLEn ]=funCalculateChi2(fTranportThink,VarClass,'NS/NR-What transport used for thick smear?','P 31.6 (RU) ','', TABLE, TABLEn);
    
    fTimeThick=funExtractNumber(out1,0,23);fTimeThick(fTimeThick~=1)=2; %%less than 1 hour
    idxNaN = isnan(fTimeThick);fTimeThick(idxNaN) = 2;  
    [TABLE TABLEn ]=funCalculateChi2(fTimeThick,VarClass,'Less than 1 hour-how long does it take to get to take the thick smear','P 32.1 (RU) ','', TABLE, TABLEn);
    
    fTimeThick=funExtractNumber(out1,0,23);fTimeThick(fTimeThick~=2)=0; fTimeThick(fTimeThick==2)=1;%% 1 hour
    idxNaN = isnan(fTimeThick);fTimeThick(idxNaN) = 2;fTimeThick(fTimeThick==0)=2;
    [TABLE TABLEn ]=funCalculateChi2(fTimeThick,VarClass,'between 1 to 2 hours-how long does it take to get to take the thick smear','P 32.2 (RU) ','', TABLE, TABLEn);
    
    fTimeThick=funExtractNumber(out1,0,23);fTimeThick(fTimeThick~=3)=2; fTimeThick(fTimeThick==3)=1;%%1 hour
    idxNaN = isnan(fTimeThick);fTimeThick(idxNaN) = 2;fTimeThick(fTimeThick==0)=2;
    [TABLE TABLEn ]=funCalculateChi2(fTimeThick,VarClass,'Half day or one day-how long does it take to get to take the thick smear','P 32.3 (RU) ','', TABLE, TABLEn);
    
    fTimeThick=funExtractNumber(out1,0,23);fTimeThick(fTimeThick~=4)=2; fTimeThick(fTimeThick==4)=1;%%1 hour
    idxNaN = isnan(fTimeThick);fTimeThick(idxNaN) = 2;fTimeThick(fTimeThick==0)=2;
    [TABLE TABLEn ]=funCalculateChi2(fTimeThick,VarClass,'More one day-how long does it take to get to take the thick smear','P 32.4 (RU) ','', TABLE, TABLEn);
    
    fTimeThick=funExtractNumber(out1,0,23);idxNaN = isnan(fTimeThick);fTimeThick(idxNaN) = 5;
    fTimeThick(fTimeThick~=5)=2; fTimeThick(fTimeThick==5)=1;%%NS/NR
    [TABLE TABLEn ]=funCalculateChi2(fTimeThick,VarClass,'NS/NR-how long does it take to get to take the thick smear','P 32.5 (RU) ','', TABLE, TABLEn);

    for i=1:size(sNoTakeTreatment,1)
        b=(funIfCharPresent(sNoTakeTreatment{i},num2str(1)));
        if (b==1)
            fNoTakeTreatment(i,1)=b;
        else fNoTakeTreatment(i,1)=2;%1-it wasn't gaven,2-cash,3-malaise 4-bad taste S, 5-was suspended 
        end                          % 6-not understand,9-was completely taken
    end 
    [TABLE TABLEn ]=funCalculateChi2(fNoTakeTreatment,VarClass,'Did not get it-Reason for Not take Treatment','P 33.1 (RM) ','', TABLE, TABLEn);

    for i=1:size(sNoTakeTreatment,1)
        b=(funIfCharPresent(sNoTakeTreatment{i},num2str(2)));
        if (b==1)
            fNoTakeTreatment(i,1)=b;
        else fNoTakeTreatment(i,1)=2;%1-it wasn't gaven,2-cash,3-malaise 4-bad taste S, 5-was suspended 
        end                          % 6-not understand,9-was completely taken
    end 
    [TABLE TABLEn ]=funCalculateChi2(fNoTakeTreatment,VarClass,'Had no money-Reason for Not take Treatment','P 33.2 (RM) ','', TABLE, TABLEn);
   
    for i=1:size(sNoTakeTreatment,1)
        b=(funIfCharPresent(sNoTakeTreatment{i},num2str(3)));
        if (b==1)
            fNoTakeTreatment(i,1)=b;
        else fNoTakeTreatment(i,1)=2;%1-it wasn't gaven,2-cash,3-malaise 4-bad taste S, 5-was suspended 
        end                          % 6-not understand,9-was completely taken
    end 
    [TABLE TABLEn ]=funCalculateChi2(fNoTakeTreatment,VarClass,'It causes an upset-Reason for Not take Treatment','P 33.3 (RM) ','', TABLE, TABLEn);
    
    for i=1:size(sNoTakeTreatment,1)
        b=(funIfCharPresent(sNoTakeTreatment{i},num2str(4)));
        if (b==1)
            fNoTakeTreatment(i,1)=b;
        else fNoTakeTreatment(i,1)=2;%1-it wasn't gaven,2-cash,3-malaise 4-bad taste S, 5-was suspended 
        end                          % 6-not understand,9-was completely taken
    end 
    [TABLE TABLEn ]=funCalculateChi2(fNoTakeTreatment,VarClass,'The medicine has bad taste-Reason for Not take Treatment','P 33.4 (RM) ','', TABLE, TABLEn);
    
    for i=1:size(sNoTakeTreatment,1)
        b=(funIfCharPresent(sNoTakeTreatment{i},num2str(5)));
        if (b==1)
            fNoTakeTreatment(i,1)=b;
        else fNoTakeTreatment(i,1)=2;%1-it wasn't gaven,2-cash,3-malaise 4-bad taste S, 5-was suspended 
        end                          % 6-not understand,9-was completely taken
    end 
    [TABLE TABLEn ]=funCalculateChi2(fNoTakeTreatment,VarClass,'Suspended-Reason for Not take Treatment','P 33.5 (RM) ','', TABLE, TABLEn);
    
    for i=1:size(sNoTakeTreatment,1)
        b=(funIfCharPresent(sNoTakeTreatment{i},num2str(6)));
        if (b==1)
            fNoTakeTreatment(i,1)=b;
        else fNoTakeTreatment(i,1)=2;%1-it wasn't gaven,2-cash,3-malaise 4-bad taste S, 5-was suspended 
        end                          % 6-not understand,9-was completely taken
    end 
    [TABLE TABLEn ]=funCalculateChi2(fNoTakeTreatment,VarClass,'not understand the doctors prescription-Reason for Not take Treatment','P 33.6 (RM) ','', TABLE, TABLEn);
    
    for i=1:size(sNoTakeTreatment,1)
        b=(funIfCharPresent(sNoTakeTreatment{i},num2str(7)));
        if (b==1)
            fNoTakeTreatment(i,1)=b;
        else fNoTakeTreatment(i,1)=2;%1-it wasn't gaven,2-cash,3-malaise 4-bad taste S, 5-was suspended 
        end                          % 6-not understand,9-was completely taken
    end 
    [TABLE TABLEn ]=funCalculateChi2(fNoTakeTreatment,VarClass,'Other-Reason for Not take Treatment','P 33.7 (RM) ','', TABLE, TABLEn);
    
    for i=1:size(sNoTakeTreatment,1)
        b=(funIfCharPresent(sNoTakeTreatment{i},num2str(8)));
        if (b==1)
            fNoTakeTreatment(i,1)=b;
        else fNoTakeTreatment(i,1)=2;%1-it wasn't gaven,2-cash,3-malaise 4-bad taste S, 5-was suspended 
        end                          % 6-not understand,9-was completely taken
    end 
    [TABLE TABLEn ]=funCalculateChi2(fNoTakeTreatment,VarClass,'NS/NR-Reason for Not take Treatment','P 33.8 (RM) ','', TABLE, TABLEn);

    for i=1:size(sNoTakeTreatment,1)
        b=(funIfCharPresent(sNoTakeTreatment{i},num2str(9)));
        if (b==1)
            fNoTakeTreatment(i,1)=b;
        else fNoTakeTreatment(i,1)=2;%1-it wasn't gaven,2-cash,3-malaise 4-bad taste S, 5-was suspended 
        end                          % 6-not understand,9-was completely taken
    end 
    [TABLE TABLEn ]=funCalculateChi2(fNoTakeTreatment,VarClass,'It takes complete-Reason for Not take Treatment','P 33.9 (RM) ','', TABLE, TABLEn);
    
    fFreeTreatment=funExtractNumber(out1,0,24);
    idxNaN = isnan(fFreeTreatment);fFreeTreatment(idxNaN) = 2;fFreeTreatment(fFreeTreatment==3)=2; 
    [TABLE TABLEn ]=funCalculateChi2(fFreeTreatment,VarClass,'Treatment free','P 34 (Ru) ','', TABLE, TABLEn);
   
    
    sServicesP=funExtractCharacter(out1,0,25);
    fTypeHouse=funExtractNumber(out1,0,27);
    fDistanceWater=funExtractNumber(out1,0,46);
    fMainWater=funExtractNumber(out1,0,47);
    fLocationSanitario=funExtractNumber(out1,0,28);
    fTypeSanitario=funExtractNumber(out1,0,49);
    fTypeIllumnation=funExtractNumber(out1,0,29);
   
    fSex=funExtractNumber(out1,0,32);idxNaN = isnan(fSex);fSex(idxNaN) = 2;
    [TABLE TABLEn ]=funCalculateChi2(fSex,VarClass,'Male','P 3 (RU) ','', TABLE, TABLEn);
  
    fSex=funExtractNumber(out1,0,32);idxNaN = isnan(fSex);fSex(idxNaN) = 0;fSex(fSex~=2)=3;fSex(fSex==2)=1;fSex(fSex==3)=2;
    [TABLE TABLEn ]=funCalculateChi2(fSex,VarClass,'Female','P 3 (RU) ','', TABLE, TABLEn);
 
    fOccupation=funExtractNumber(out1,0,33);
    idxNaN = isnan(fOccupation);fOccupation(idxNaN) = 2;fOccupation(fOccupation~=1)=2; %laborer
    [TABLE TABLEn ]=funCalculateChi2(fOccupation,VarClass,'Jornalero-Occupation','P 35.1 (RU) ','', TABLE, TABLEn);
 
    fOccupation=funExtractNumber(out1,0,33);
    idxNaN = isnan(fOccupation);fOccupation(idxNaN) = 0;fOccupation(fOccupation~=2)=0; fOccupation(fOccupation==2)=1;%miner
    fOccupation(fOccupation==0)=2;
    [TABLE TABLEn ]=funCalculateChi2(fOccupation,VarClass,'Miner-Occupation','P 35.2 (RU) ','', TABLE, TABLEn);
    
    fOccupation=funExtractNumber(out1,0,33);
    idxNaN = isnan(fOccupation);fOccupation(idxNaN) = 2;fOccupation(fOccupation~=3)=2; fOccupation(fOccupation==3)=1;%fisher
    [TABLE TABLEn ]=funCalculateChi2(fOccupation,VarClass,'fisherman-Occupation','P 35.3 (RU) ','', TABLE, TABLEn);
    
    fOccupation=funExtractNumber(out1,0,33);
    idxNaN = isnan(fOccupation);fOccupation(idxNaN) = 2;fOccupation(fOccupation~=4)=2; fOccupation(fOccupation==4)=1;%Wood operator
    [TABLE TABLEn ]=funCalculateChi2(fOccupation,VarClass,'Wood operator-Occupation','P 35.4 (RU) ','', TABLE, TABLEn);
    
    fOccupation=funExtractNumber(out1,0,33);
    idxNaN = isnan(fOccupation);fOccupation(idxNaN) = 2;fOccupation(fOccupation~=5)=2; fOccupation(fOccupation==5)=1;%farmer
    [TABLE TABLEn ]=funCalculateChi2(fOccupation,VarClass,'cattle rancher-Occupation','P 35.5 (RU) ','', TABLE, TABLEn);
    
    fOccupation=funExtractNumber(out1,0,33);
    idxNaN = isnan(fOccupation);fOccupation(idxNaN) = 2;fOccupation(fOccupation~=6)=2; fOccupation(fOccupation==6)=1;%Agriculturist
    [TABLE TABLEn ]=funCalculateChi2(fOccupation,VarClass,'farmer-Occupation','P 35.6 (RU) ','', TABLE, TABLEn);
    
    fOccupation=funExtractNumber(out1,0,33);
    idxNaN = isnan(fOccupation);fOccupation(idxNaN) = 2;fOccupation(fOccupation~=9)=2; fOccupation(fOccupation==9)=1;%House wife
    [TABLE TABLEn ]=funCalculateChi2(fOccupation,VarClass,'Housewife-Occupation','P 35.9 (RU) ','', TABLE, TABLEn);
    
    fOccupation=funExtractNumber(out1,0,33);
    idxNaN = isnan(fOccupation);fOccupation(idxNaN) = 2;fOccupation(fOccupation~=10)=2; fOccupation(fOccupation==10)=1;%Student
    [TABLE TABLEn ]=funCalculateChi2(fOccupation,VarClass,'Student-Occupation','P 35.11 (RU) ','', TABLE, TABLEn);
    fOccupation=funExtractNumber(out1,0,33);
    idxNaN = isnan(fOccupation);fOccupation(idxNaN) = 11;fOccupation(fOccupation~=11)=2; fOccupation(fOccupation==11)=1;%Student
    [TABLE TABLEn ]=funCalculateChi2(fOccupation,VarClass,'Other-Occupation','P 35.12 (RU) ','', TABLE, TABLEn);

    
    fStudy=funExtractNumber(out1,0,26);
    fStudy(fStudy~=1)=2;
    [TABLE TABLEn ]=funCalculateChi2(fStudy,VarClass,'None-Study','P 36 (RU) ','', TABLE, TABLEn);
    
    fStudy=funExtractNumber(out1,0,26);
    fStudy(fStudy==2|fStudy==3)=2;fStudy(fStudy~=2)=3; 
    fStudy(fStudy~=2)=0;fStudy(fStudy==2)=1;fStudy(fStudy~=1)=2;
    [TABLE TABLEn ]=funCalculateChi2(fStudy,VarClass,'Primary-Study','P 36 (RU)' ,'', TABLE, TABLEn);
 
    fStudy=funExtractNumber(out1,0,26);
    fStudy(fStudy==4|fStudy==5)=4;fStudy(fStudy~=4)=5;%Estudiante
    [TABLE TABLEn ]=funCalculateChi2(fStudy,VarClass,'Secundary-Study','P 36 (RU) ','', TABLE, TABLEn);
 
    fStudy=funExtractNumber(out1,0,26);
    fStudy(fStudy==6|fStudy==7)=6;fStudy(fStudy~=6)=7;%Estudiante
    [TABLE TABLEn ]=funCalculateChi2(fStudy,VarClass,'technical-Study','P 36 (RU) ','', TABLE, TABLEn);
    
    fStudy=funExtractNumber(out1,0,26);
    idxNaN = isnan(fStudy);fStudy(idxNaN) = 8;fStudy(fStudy~=8)=9;%Estudiante
    [TABLE TABLEn ]=funCalculateChi2(fStudy,VarClass,'NS-NR-Study','P 36 (RU) ','', TABLE, TABLEn);
 
   
    for i=1:size(sServicesP,1)
        b=(funIfCharPresent(sServicesP{i},num2str(1)));
        if (b==1)
            fServicesP(i,1)=b;
        else fServicesP(i,1)=2;%1-Energy,2-gas,3-aqueduct 4-sewage system, 5-garbage
        end                          % 6-telefono,7-ninguno, 8-todos
    end 

    [TABLE TABLEn ]=funCalculateChi2(fServicesP,VarClass,'Energy -Services P','P 38.1 (RU) ','', TABLE, TABLEn);
 
    for i=1:size(sServicesP,1)
        b=(funIfCharPresent(sServicesP{i},num2str(2)));
        if (b==1)
            fServicesP(i,1)=b;
        else fServicesP(i,1)=2;%1-Energy,2-gas,3-aqueduct 4-sewage system, 5-garbage
        end                          % 6-telefono,7-ninguno, 8-todos
    end 

    [TABLE TABLEn ]=funCalculateChi2(fServicesP,VarClass,'Gas -Services P','P 38.2 (RU) ','', TABLE, TABLEn);

    for i=1:size(sServicesP,1)
        b=(funIfCharPresent(sServicesP{i},num2str(3)));
        if (b==1)
            fServicesP(i,1)=b;
        else fServicesP(i,1)=2;%1-Energy,2-gas,3-aqueduct 4-sewage system, 5-garbage
        end                          % 6-telefono,7-ninguno, 8-todos
    end 

    [TABLE TABLEn ]=funCalculateChi2(fServicesP,VarClass,'Aqueduct -Services P','P 38.3 (RU) ','', TABLE, TABLEn);
 
    for i=1:size(sServicesP,1)
        b=(funIfCharPresent(sServicesP{i},num2str(4)));
        if (b==1)
            fServicesP(i,1)=b;
        else fServicesP(i,1)=2;%1-Energy,2-gas,3-aqueduct 4-sewage system, 5-garbage
        end                          % 6-telefono,7-ninguno, 8-todos
    end 

    [TABLE TABLEn ]=funCalculateChi2(fServicesP,VarClass,'Sewerage -Services P','P 38.4 (RU) ','', TABLE, TABLEn);
    
    for i=1:size(sServicesP,1)
        b=(funIfCharPresent(sServicesP{i},num2str(5)));
        if (b==1)
            fServicesP(i,1)=b;
        else fServicesP(i,1)=2;%1-Energy,2-gas,3-aqueduct 4-sewage system, 5-garbage
        end                          % 6-telefono,7-ninguno, 8-todos
    end 

   [TABLE TABLEn ]=funCalculateChi2(fServicesP,VarClass,'Recoleccion of garbage -Services P','P 38.5 (RU) ','', TABLE, TABLEn);
    
    for i=1:size(sServicesP,1)
        b=(funIfCharPresent(sServicesP{i},num2str(6))); 
        if (b==1)
            fServicesP(i,1)=b;
        else fServicesP(i,1)=2;%1-Energy,2-gas,3-aqueduct 4-sewage system, 5-garbage
        end                          % 6-telefono,7-ninguno, 8-todos
    end 

    [TABLE TABLEn ]=funCalculateChi2(fServicesP,VarClass,'Telephone -Services P -Services P','P 38.6 (RU) ','', TABLE, TABLEn);
   
    for i=1:size(sServicesP,1)
        b=(funIfCharPresent(sServicesP{i},num2str(7)));
        if (b==1)
            fServicesP(i,1)=b;
        else fServicesP(i,1)=2;%1-Energy,2-gas,3-aqueduct 4-sewage system, 5-garbage
        end                          % 6-telefono,7-ninguno, 8-todos
    end 

    [TABLE TABLEn ]=funCalculateChi2(fServicesP,VarClass,'None -Services P','P 38.7 (RU) ','', TABLE, TABLEn);

    for i=1:size(sServicesP,1)
        b=(funIfCharPresent(sServicesP{i},num2str(8)));
        if (b==1)
            fServicesP(i,1)=b;
        else fServicesP(i,1)=2;%1-Energy,2-gas,3-aqueduct 4-sewage system, 5-garbage
        end                          % 6-telefono,7-ninguno, 8-todos
    end 

    [TABLE TABLEn ]=funCalculateChi2(fServicesP,VarClass,'All -Services P','P 38.8 (RU) ','', TABLE, TABLEn);

    fTypeHouse=funExtractNumber(out1,0,27);fTypeHouse(fTypeHouse~=1)=2;%brick
    [TABLE TABLEn ]=funCalculateChi2(fTypeHouse,VarClass,'Brick -Type House','P 39.1 (RU) ','', TABLE, TABLEn);

    fTypeHouse=funExtractNumber(out1,0,27);
    fTypeHouse(fTypeHouse~=2)=0;fTypeHouse(fTypeHouse==2)=1;fTypeHouse(fTypeHouse~=1)=2;%apartment
    [TABLE TABLEn ]=funCalculateChi2(fTypeHouse,VarClass,'Aparment -Type House','P 39.2 (RU) ','', TABLE, TABLEn);
    
    fTypeHouse=funExtractNumber(out1,0,27);
    fTypeHouse(fTypeHouse~=3)=2;fTypeHouse(fTypeHouse==3)=1;%Inquilinato
    [TABLE TABLEn ]=funCalculateChi2(fTypeHouse,VarClass,'room inquilinato -Type House','P 39.3 (RU) ','', TABLE, TABLEn);
   
    fTypeHouse=funExtractNumber(out1,0,27);
    fTypeHouse(fTypeHouse~=4)=2;fTypeHouse(fTypeHouse==4)=1;%wooden hut
    [TABLE TABLEn ]=funCalculateChi2(fTypeHouse,VarClass ,'wooden hut -Type House','P 39.4 (RU) ','', TABLE, TABLEn);
   
   
    fTypeHouse=funExtractNumber(out1,0,27);
    fTypeHouse(fTypeHouse~=5)=2;fTypeHouse(fTypeHouse==5)=1;%Ranch
   [TABLE TABLEn ]=funCalculateChi2(fTypeHouse,VarClass,'Shacks -Type House','P 39.5 (RU) ','', TABLE, TABLEn);
    
    fTypeHouse=funExtractNumber(out1,0,27);fTypeHouse(fTypeHouse==1)=2;
    fTypeHouse(fTypeHouse==6)=1;idxNaN = isnan(fTypeHouse);fTypeHouse(idxNaN) = 1;fTypeHouse(fTypeHouse~=1)=2;
    [TABLE TABLEn ]=funCalculateChi2(fTypeHouse,VarClass,'Other -Type House','P 39.6 (RU) ','', TABLE, TABLEn);
   
    fDistanceWater=funExtractNumber(out1,0,46);fDistanceWater(fDistanceWater~=1)=2;
    [TABLE TABLEn ]=funCalculateChi2(fDistanceWater,VarClass,'Inside Houese-Distance from the nearest water source','P 40.1 (RU) ','', TABLE, TABLEn);
    
    fDistanceWater=funExtractNumber(out1,0,46);fDistanceWater(fDistanceWater~=2)=0;
    fDistanceWater(fDistanceWater==2)=1;fDistanceWater(fDistanceWater~=1)=2;
    [TABLE TABLEn ]=funCalculateChi2(fDistanceWater,VarClass,'less 20 mtrs-Distance from the nearest water source','P 40.2 (RU) ','', TABLE, TABLEn);
    
   
    fDistanceWater=funExtractNumber(out1,0,46);fDistanceWater(fDistanceWater~=3)=2;
    fDistanceWater(fDistanceWater==3)=1;
    [TABLE TABLEn ]=funCalculateChi2(fDistanceWater,VarClass,'between 50 and 100 mtrs-Distance from the nearest water source','P 40.3 (RU) ','', TABLE, TABLEn);
    
    fDistanceWater=funExtractNumber(out1,0,46);fDistanceWater(fDistanceWater~=4)=2;
    fDistanceWater(fDistanceWater==4)=1;
    [TABLE TABLEn ]=funCalculateChi2(fDistanceWater,VarClass,'More 100 mtrs-Distance from the nearest water source','P 40.4 (RU) ','', TABLE, TABLEn);
    
    fDistanceWater=funExtractNumber(out1,0,46);idxNaN = isnan(fDistanceWater);fDistanceWater(idxNaN) = 0;
    fDistanceWater(fDistanceWater~=0)=2;fDistanceWater(fDistanceWater==0)=1;
     [TABLE TABLEn ]=funCalculateChi2(fDistanceWater,VarClass,'NR-Distance from the nearest water source','P 40.5 (RU) ','', TABLE, TABLEn);
    
    fMainWater=funExtractNumber(out1,0,47);
    fMainWater(fMainWater~=1)=2;%Aqueduct
    [TABLE TABLEn ]=funCalculateChi2(fMainWater,VarClass,'aqueduct -Distance from the nearest water source','P 41.1 (RU) ','', TABLE, TABLEn);
    
    fMainWater=funExtractNumber(out1,0,47);
    fMainWater(fMainWater~=2)=0;fMainWater(fMainWater==2)=1; fMainWater(fMainWater==0)=2;%pit
    [TABLE TABLEn ]=funCalculateChi2(fMainWater,VarClass,'Pozo -What is the water source?','P 41.2 (RU) ','', TABLE, TABLEn);
    
   
    fMainWater=funExtractNumber(out1,0,47);
    fMainWater(fMainWater~=3)=2;fMainWater(fMainWater==3)=1; %public water basin
    [TABLE TABLEn ]=funCalculateChi2(fMainWater,VarClass,'public water basin -What is the water source?','P 41.3 (RU) ','', TABLE, TABLEn);
  
    fMainWater=funExtractNumber(out1,0,47);
    fMainWater(fMainWater~=4)=2;fMainWater(fMainWater==4)=1; %river
    [TABLE TABLEn ]=funCalculateChi2(fMainWater,VarClass,'River -What is the water source?','P 41.4 (RU) ','', TABLE, TABLEn);
  
    fMainWater=funExtractNumber(out1,0,47);
    fMainWater(fMainWater~=5)=2;fMainWater(fMainWater==5)=1; %rain water 
    [TABLE TABLEn ]=funCalculateChi2(fMainWater,VarClass,'rainwater-What is the water source?','P 41.5 (RU) ','', TABLE, TABLEn);
  
    fMainWater=funExtractNumber(out1,0,47);
    fMainWater(fMainWater~=6)=2;fMainWater(fMainWater==6)=1; %other
    [TABLE TABLEn ]=funCalculateChi2(fMainWater,VarClass,'Other -What is the water source?','P 41.6 (RU) ','', TABLE, TABLEn);
  
   
    fMainWater=funExtractNumber(out1,0,47);
    idxNaN = isnan(fMainWater);fMainWater(idxNaN) = 0;fMainWater(fMainWater~=0)=2;fMainWater(fMainWater==0)=1; %NS/NR
    [TABLE TABLEn ]=funCalculateChi2(fMainWater,VarClass,'NR -What is the water source?','P 41.7 (RU) ','', TABLE, TABLEn);

    fLocationSanitario=funExtractNumber(out1,0,28);idxNaN = isnan(fLocationSanitario);fLocationSanitario(idxNaN) = 2; 
    [TABLE TABLEn ]=funCalculateChi2(fLocationSanitario,VarClass,'Inside house- where is the Sanitary Service','P 42 (RU) ','', TABLE, TABLEn);
    
    fLocationSanitario=funExtractNumber(out1,0,28);idxNaN = isnan(fLocationSanitario);fLocationSanitario(idxNaN) = 3; fLocationSanitario(fLocationSanitario==1)=3;
    [TABLE TABLEn ]=funCalculateChi2(fLocationSanitario,VarClass,'Outside  house- where is the Sanitary Service','P 42 (RU) ','', TABLE, TABLEn);
    
    
    fTypeSanitario=funExtractNumber(out1,0,49);fTypeSanitario(fTypeSanitario~=1)=2;
    [TABLE TABLEn ]=funCalculateChi2(fTypeSanitario,VarClass,'sewerage-Type toilet','P 43.1 (RU) ','', TABLE, TABLEn);
   
    fTypeSanitario=funExtractNumber(out1,0,49);fTypeSanitario(fTypeSanitario~=2)=0;fTypeSanitario(fTypeSanitario==2)=1;
    fTypeSanitario(fTypeSanitario==0)=2;
    [TABLE TABLEn ]=funCalculateChi2(fTypeSanitario,VarClass,'septic tank-Type toilet','P 43.2 (RU) ','', TABLE, TABLEn);

    fTypeSanitario=funExtractNumber(out1,0,49);fTypeSanitario(fTypeSanitario~=3)=2;fTypeSanitario(fTypeSanitario==3)=1;
    [TABLE TABLEn ]=funCalculateChi2(fTypeSanitario,VarClass,'Letrina-Type toilet','P 43.3 (RU) ','', TABLE, TABLEn);

    fTypeSanitario=funExtractNumber(out1,0,49);fTypeSanitario(fTypeSanitario~=4)=2;fTypeSanitario(fTypeSanitario==4)=1;
    [TABLE TABLEn ]=funCalculateChi2(fTypeSanitario,VarClass,'Bajamar-Type toilet','P 43.4 (RU) ','', TABLE, TABLEn);

    fTypeSanitario=funExtractNumber(out1,0,49);fTypeSanitario(fTypeSanitario~=5)=2; fTypeSanitario(fTypeSanitario==5)=1; %NS/NR
    [TABLE TABLEn ]=funCalculateChi2(fTypeSanitario,VarClass,'Other-Type toilet','P 43.5 (RU) ','', TABLE, TABLEn);

    fTypeSanitario=funExtractNumber(out1,0,49);idxNaN = isnan(fTypeSanitario);fTypeSanitario(idxNaN) = 0;fTypeSanitario(fTypeSanitario~=0)=2;fTypeSanitario(fTypeSanitario==0)=1; %NS/NR
    [TABLE TABLEn ]=funCalculateChi2(fTypeSanitario,VarClass,'NR-Type toilet','P 43.6 (RU) ','', TABLE, TABLEn);

    fTypeIllumnation=funExtractNumber(out1,0,29);fTypeIllumnation(fTypeIllumnation~=1)=2;
    [TABLE TABLEn ]=funCalculateChi2(fTypeIllumnation,VarClass,'Electric-Type Illumination','P 44.1 (RU) ','', TABLE, TABLEn);

    fTypeIllumnation=funExtractNumber(out1,0,29);fTypeIllumnation(fTypeIllumnation~=2)=0;
    fTypeIllumnation(fTypeIllumnation==2)=1;fTypeIllumnation(fTypeIllumnation==0)=2;
    [TABLE TABLEn ]=funCalculateChi2(fTypeIllumnation,VarClass,'lamps with oil-Type Illumination','P 44.2 (RU) ','', TABLE, TABLEn);

    fTypeIllumnation=funExtractNumber(out1,0,29);fTypeIllumnation(fTypeIllumnation~=3)=2;fTypeIllumnation(fTypeIllumnation==3)=1;
    [TABLE TABLEn ]=funCalculateChi2(fTypeIllumnation,VarClass,'candle-Type Illumination','P 44.3 (RU) ','', TABLE, TABLEn);

    fTypeIllumnation=funExtractNumber(out1,0,29);idxNaN = isnan(fTypeIllumnation);fTypeIllumnation(idxNaN) = 2;
    fTypeIllumnation(fTypeIllumnation~=4)=2;fTypeIllumnation(fTypeIllumnation==4)=1;
    [TABLE TABLEn ]=funCalculateChi2(fTypeIllumnation,VarClass,'solar energy-Type Illumination','P 44.4 (RU) ','', TABLE, TABLEn);

    fTypeIllumnation=funExtractNumber(out1,0,29);idxNaN = isnan(fTypeIllumnation);fTypeIllumnation(idxNaN) = 5;
    fTypeIllumnation(fTypeIllumnation~=5)=2;fTypeIllumnation(fTypeIllumnation==5)=1;
    [TABLE TABLEn ]=funCalculateChi2(fTypeIllumnation,VarClass,'Other-Type Illumination','P 44.5 (RU) ','', TABLE, TABLEn);

    fAge=funExtractNumber(out2,0,23);

    s1 = TABLEn{1,3}; 
    cUniqueVar = {s1};
    for i=2:size(TABLEn,1)
        s2 =  TABLEn{i,3}; 
        if ~strcmp(s1,s2)
            cUniqueVar=[cUniqueVar; s2]; 
            s1 = s2; 
        end
    end  
    

end
%*************************************************************************
function [outRes]=funSelectionDate(date,VarT,OUT)

 
   D1=VarT==date;
    for i=1:size(OUT,2)
        outt=OUT(:,i);
        OUT1(:,i)=outt(D1);
    end
    outRes=OUT1;
end
%*************************************************************************
function[TABLE1 TABLEn1]=funCalculateChi2_4(mVariable1,mVariable2, ... 
    sVar1, sVar2,sVar3,  TABLE1, TABLEn1)

        T=zeros(2,5);
        TABLE1 = [TABLE1; T];
        TABLEn1 = [TABLEn1; {'', '',''};{'', '',''}];
        
        idxNaN1=isnan(mVariable1);
        mVariable1(idxNaN1)=[];mVariable2(idxNaN1)=[];
        [table,chi2,p]=crosstab(mVariable1,mVariable2);
        if (size(unique(mVariable1),1)==1 && size(unique(mVariable1),2)==1)
            if unique(mVariable1)==1
                TABLE1(end-1,1:4)=table(1,:);
                TABLE1(end,1:4)=0;
                TABLE1(end,5)=p;
            else if unique(mVariable1)==2
                TABLE1(end-1,1:4)=0;
                TABLE1(end,1:4)=table(1,:);
                TABLE1(end,5)=p;
                end
                
            end
        else
                TABLE1(end-1,1:4)=table(1,:);
                TABLE1(end,1:4)=table(2,:);
                TABLE1(end,5)=p;
        end
            TABLEn1{end-1,1}={sVar1};
            TABLEn1{end-1,2}={sVar2};
            TABLEn1{end-1,3}={sVar3};
            TABLEn1{end,1}={sVar1};
            TABLEn1{end,2}={sVar2};
            TABLEn1{end,3}={sVar3};
end
%*************************************************************************
function [outRes]=funSelectionDate1(date,VarT,OUT)
 for i=1:size(VarT,1)
        b=(funIfCharPresent(VarT{i},num2str(date)));
        if (b==1)
            xxx(i,1)=b;
        else xxx(i,1)=0;% 
        end 
 end 
   D1=xxx==1;
    for i=1:size(OUT,2)
        outt=OUT(:,i);
        OUT1(:,i)=outt(D1);
    end
    outRes=OUT1;
end
%*************************************************************************
function [all filtered] = funExtractNumber(out, idx, col)
    all = cellfun(@str2double,out(1:end,col));
    if size(idx,1)>1
        all = all(idx);
    end
    filtered = all(~isnan(all));
end
%*************************************************************************
function all = funExtractCharacter(out, idx, col)
    all = {}; % the variable has to be initialized as a cell
    all = out(1:end,col);
    if size(idx,1)>1
        all = all(idx);
    end
end
%*************************************************************************
function b = funIfCharPresent(c,s)
    sOptions = cell2mat(c);
    aOptions = regexp(sOptions, '\,', 'split');
    idx = cell2mat(strfind(aOptions,s));
    if idx > 0
        b=1;
    else
        b=0;
    end
end
%*************************************************************************
function [TABLE TABLEn]=funCalculateChi2(mVariable1,mVariable2, sVar1, ...
    sVar2,sVar3,  TABLE, TABLEn)
  
    TABLE = [TABLE; 0,0,0,0,0,0];
    TABLEn = [TABLEn; {'', '',''}];
    table=zeros(2,2);
    idxNaN1=isnan(mVariable1);
    mVariable1(idxNaN1)=[];mVariable2(idxNaN1)=[];
    [table,chi2,p]=crosstab(mVariable1,mVariable2);
     
    V2=funCountMatrixElements(mVariable2,1);
    Vs2=funCountMatrixElements(mVariable2,2);
        if (size(table,1)~=1 & size(table,2)~=1 );

            TABLE(end,1)=table(1,1);
            TABLE(end,3)=table(1,2); 
            TABLE(end,5)=p;
            TABLE(end,2)=table(1,1)/sum(table(:,1))*100;
            TABLE(end,4)=table(1,2)/sum(table(:,2))*100;
        else if (size(table,2)==1)
                if (sum(table)==Vs2);
                    TABLE(end,1)=0;
                    TABLE(end,2)=0;
                    TABLE(end,5)=p;
                    TABLE(end,3)=table(2);
                    TABLE(end,4)=table(2)/sum(table)*100;
                else 
                    TABLE(end,1)=table(1);
                    TABLE(end,2)=table(1)/sum(table);
                    TABLE(end,5)=p;
                    TABLE(end,3)=0;
                    TABLE(end,4)=0;
                end 
            else if (size(table,1)==1);
                    A=unique(mVariable1);
                    if (size(A,1)==1 && A==1)
                        TABLE(end,1)=sum(table(:,1));
                        TABLE(end,3)=sum(table(:,2));
                        TABLE(end,5)=p;
                        TABLE(end,2)=100;
                        TABLE(end,4)=100;
                    else
                        TABLE(end,1)=0;
                        TABLE(end,3)=0;
                        TABLE(end,5)=p;
                        
                        TABLE(end,2)=0;
                        TABLE(end,4)=0;
                    end
                end 
            end 
                
        end

    TABLEn{end,1}={sVar1};
    TABLEn{end,2}={sVar2};
    TABLEn{end,3}={sVar3};
    [pvalue table]=FisherExactTest22(mVariable1,mVariable2);
    for i=1:4;
        if table(i) <=5;
        T(i,1)=1;
        else
            T=0;
        end
    end
    if sum(T)>1;
        [pvalue]=FisherExactTest22(mVariable1,mVariable2);
        TABLE(end,6)=pvalue(3);
    else
        TABLE(end,6)=p;
    end
end
%*************************************************************************
function Num=funCountMatrixElements(Var, n)
    if (size(n,1)==1 && size(n,2)==1)
        idx=Var==n;
        Var1=Var(idx);
        Num=size(Var1,1);
    else
        for i=1:max([size(n,1) size(n,2) max(n)])
            idx=Var==n(i);
            Var1=Var(idx);
            Num(i,1)=size(Var1,1);
        end 
    end
end
%*************************************************************************
function [ Pvalue ConTable ]=FisherExactTest22( x,y )
    % Fisher's Exact Probability Test for contigency table 2*2.
    % Explanation: http://mathworld.wolfram.com/FishersExactTest.html
    % Also refer to: http://www.mathworks.com/matlabcentral/fileexchange/15434
    % Inputs:
    %   Choice (1) one variable  x - 2x2 data matrix 
    %   Choice (2) two variable  x, y for binary vector with the same length.(No missing value)
    % Outputs:
    %   (1) four p-values organized as: 
    %   Pvalue = [ left tail , Right tail, 2-tails, Mid-p correction for 2-tails ] 
    % Created by Lowell Guangdi 2010/01/28
    x=x==1;y=y==1;
    if (nargin > 1)
       ConTable = zeros(2);
       for p = 1:length(x)
           if x( p ) == 0 && y( p ) == 0, ConTable(1,1) = ConTable(1,1) + 1;
           elseif x( p ) == 0 && y( p ) == 1 ,ConTable(1,2) = ConTable(1,2) + 1;
           elseif x( p ) == 1 && y( p ) == 0 ,ConTable(2,1) = ConTable(2,1) + 1;
           else ConTable(2,2) = ConTable(2,2) + 1;
           end
       end
       x = ConTable;
    else
       ConTable = x; 
    end
    Rs=sum(x,2); Cs=sum(x); N=sum(Rs); 
    %Rearrange the matrix if necessary.
    if ~issorted(Rs),x=flipud(x); Rs=sort(Rs); end
    if ~issorted(Cs),x=fliplr(x); Cs=sort(Cs); end
    A=0:1:min(Rs(1),Cs(1)); 
    z=[A;Rs(2)-Cs(1)+A;Rs(1)-A;Cs(1)-A;];
    np=zeros(1,length(A)); lz=log(z);
    np(1)=sum(gammaln([Rs(2)+1 Cs(2)+1])-gammaln([N+1 z(2)+1]));
    f=sum(lz(3:4,1:end-1))-sum(lz(1:2,2:end)); 
    np(2:end)=np(1)+cumsum(f);
    np=exp(np); W=x(1)+1;
    %now compute the 1-tailed p-values and the 2-tailed p-value
    if x(1)<=round(A(end)/2) %choose direction
        P=[sum(np(1:W)) sum(np(W:end)) sum(np(np<=np(W)))];
    else
        P=[sum(np(W:end)) sum(np(1:W)) sum(np(np<=np(W)))];
    end
    Pvalue = [ P 0.5*np(W)+sum(np(np<np(W))) ];
end
